# Supplementary material for: Outbreak of Diarrhea Caused by a Novel Cryptosporidium hominis Subtype During British Military Training in Kenya
Source: Open Forum Infect Dis. 2024 Jan 3;11(1):ofae001. doi: 10.1093/ofid/ofae001 (PMC10798851; doi:10.1093/ofid/ofae001)
Supplement: ofae001_Supplementary_Data [file ofae001_supplementary_data.zip]

Archive with 3 entries (3 files):
- 20231208-OFID_Supplementary Table 3.docx
- 20231208-OFID_Supplementary Table 1.docx
- 20231208-OFID_Supplementary Table 2.docx
